# Supplementary material for: A mixed methods analysis of existing assessment and evaluation tools (AETs) for mental health applications
Source: Front Public Health. 2024 May 7;12:1196491. doi: 10.3389/fpubh.2024.1196491 (PMC11106355; doi:10.3389/fpubh.2024.1196491)
Supplement: Supplementary file 2 [file Table_1.XLSX]

## Sheet: Description of Frameworks
Description of Frameworks
Framework	Intended Audience	Type of Mobile Application	Source Affiliation	Scoring System in Framework	Country of Origin	Implementation Data	Systematic Review	Framework with or without Library	Methodology Explanation
Alberta Health Services,	Clinicians, Researchers, Application Developers	mHealth	Private Organization	No	Canada	No	No	Framework with Directory	No
CAMH/Strudwick et al., 2020	Health Care Providers	Digital Health Tools	Private Organization	No	Canada	Yes- Toolkit	Yes- Literature Scans	Framework	Yes
Khaneghah, 2020	Health care providers and General Public	Mobile Health Applications	University	Yes	Canada	Yes	Yes	Framework	Yes
MHCC & Zelmer	Health care providers, patients, App Developers	mHealth	Private Organization		Canada	Yes-	Yes- Environmental Scan	Framework	Yes
Quintana& Torous 2020	Health Care Providers	Mobile Apps for the Youth	Private Organization	No	Canada	Testing Method Included	Yes	Framework	Yes
Scarborough HNMH	Not Specified	mHealth	Hospital	No	Canada	No	No	Only Library	No
ADAA 2018	Not specified	mHealth	Private Organization	Yes- Ratings Key	USA	Apps Reviewed by ADAA members	No	Framework	No
Mindtools	Users and Clinicians	eHealth	Private Organization	Yes	USA	Yes- Validity Data	No	Rating Scale	No
NHS		Digital Health Technology	Private Organization	No	England			Framework
One Mind	Professionals and Researchers	Digital Mental Health	Non- Profit Organization	Yes	USA	No	No	Framework and Rating Scale with Library	No
Ranked Health	Providers and patients	Apps on Android and iOS	Private Organization	Yes	USA	Stated that they have reviewed 15 apps but data not shown	No	Framework and Rating Scale with Library	Yes
Toures et al., 2018	Stakeholders, Clinicians, and Users	mHealth	University	Yes	USA	Yes	Yes	Framework	Yes
Health Navigator MH and Wellbeing Apps	Not Specified	mHealh and Well-being Apps	Private Organization	No	New Zealand	No	No	Framework and Rating Scale with Library	No

## Sheet: Overall Qualitative Analysis
Framework Code	Name	Domain
CDN1	Alberta Health Services, Canada	Expert opinion, Evidence (evidence from research), Source reliability (reliable developers)
CDN2	CAMH/Strudwick et al., 2020, Canada	Ethical and legal (level of consent, confidentiality), Privacy & Security, Risks (unintended consequences), Clinical use (benefits), Source reliability (accurate, and trustworthy), evidence (effective), Digital literacy (user skills in technology use), Access to technology, Cultural issues (Language barriers), Cost
CDN3	Khaneghah, 2020, Canada	User interface (Aesthetics), Cost (Affordability), User experience (Ease of use, User engagement, Functionality, Customizability), Privacy & Security, Source reliability (Trustworthiness), Clinical use (Usefulness)
CDN4 & CDN8	Mental Health Commission of Canada, 2019, Canada & Zelmer et al., 2018, Canada	Evidence (effectiveness), Ethical and legal (Transparency of Information), Privacy & Security (Privacy, Information Security), User experience (Functionality, Usability), Source Reliability (Developer Transparency, Funding Transparency), User engagement (user Inclusion, User Desirability, Meaningful Inclusion), Clinical use (Audience), Technical info (Supported Platforms, Interoperability*), Cost…
CDN6	Quintana & Torous, 2020/ Homewood Research Institute, Canada	Clinical use (Intended use and users), Source reliability (legal owner, funding), cost, Validity (Content review, face validity), Technical info (update cycle), User engagement (user input), behavioural model, User experience (prototype usability, Usability testing, Personalization), Legal and ethical (user consent, ethical principles, user data ownership and control, data sharing), Security & pr…
CDN7	Scarborough Health Network Mental Health App Library	No criteria
INTL1	Anxiety and Depression Association of America (ADAA), 2018, USA	User experience (Ease of Use, Interactive/feedback, Personalization), Evidence (Effectiveness, Research)
INTL7	Mindtools, USA	User experience (usability, visual design, therapeutic alliance, strong advisory support,) User engagement (user engagement), Validity (content), Source reliability (owner’s credibility), Technical info (maintenance/frequency of updates), Source reliability (third-party endorsement), Evidence of successful implementation, Privacy & Security, Legal and ethical (confidentiality, explanation of data…
INTL8	NHS England, England	Risk (Clinical Safety), Security and privacy (Data protection, secure), ), Technical info (Interoperability), User experience (Usability, Functionality, stable, Technical assurance-products are secure and stable) Access to technology (Accessibility)
INTL9	One Mind, USA	Source reliability (Credibility, rigour of development), Evidence (research evidence), Clinical use (clarity of purpose), User Experience, Security & Privacy Practices (data security, privacy policy)
INTL11	Ranked Health	Evidence (Effectiveness, evidence-based), Clinical use (clinical relevance), Source reliability (credibility), Legal and ethical (data sharing), Technical info (integration with other apps, features), User experience (Usability, user interface, user experience, Functionality)
INTL14	Toures et el., 2018 APA, USA	Access to technology (Accessibility), Privacy & Security, Validity (Clinical foundation), User experience (Engagement style), Clinical use (Therapeutic Goal)
INTL15	Health Navigator Mental health and Wellbeing apps (New Zealand)	Source reliability (Credibility, content quality, source quality), privacy & security, User experience (interactivity, appearance, fun & entertaining, ease of use), User engagement (stakeholder involvement, inclusive ), Cost (cost consideration), Cultural issues (language), Access to tech (accessibility)

## Sheet: Canadian AET Domain Scores
CANADIAN: DOMAIN SCORES
Framework (8)	Scores	Domain 1 : Items 1-3	Domain 2: Items 4-6	Domain 3: Items 7-14	Domain 4: Items 15- 17	Domain 5: Items 18-21	Domain 6: Items 22-23
1) Alberta Health Services, Canada	Total Item Score:	46	17	46	40	16	3
	Scaled Domain Score:	0.66	0.31	0.15	0.57	0.06	0.08
2) CAMH/Strudwick, Canada	Total Item Score:	59	60	117	36	46	14
	Scaled Domain Score:	0.93	0.94	0.65	0.5	0.47	0.22
3) Khaneghah, 2020, Canada	Total Item Score:	61	59	131	35	45	18
	Scaled Domain Score:	0.96	0.93	0.74	0.48	0.46	0.33
4) Mental Health Commission of Canada, 2019, Canada & Zelmer et al., 2018, Canada	Total Item Score:	57	57	120	37	34	26
	Scaled Domain Score:	0.89	0.89	0.68	0.52	0.31	0.56
5) Quintana & Torous, 2020/ Homewood Research Institute, Canada	Total Item Score:	61	12	89	45	31	9
	Scaled Domain Score:	0.96	0.06	0.45	0.67	0.26	0.08
6) Scarborough Health Network Mental Health App Library	Total Item Score:	12	17	26	12	18	6
	Scaled Domain Score:	0.06	0.15	0.01	0.06	0.08	0
NOTE: 3 Appraisers Used for Calculations

## Sheet: Canadian AET Overall Scores
CANADIAN: OVERALL GUIDELINE ASSESSMENT SCORES
Framework (8)	Scores	Overall Quality (Scale= 1-7)	Recommendation (Scale= 1-3)
1) Alberta Health Services, Canada	Total:	10	9
	Average:	3.33	3
2) CAMH/Strudwick, Canada	Total:	15	4
	Average:	5	1.33
3) Khaneghah, 2020, Canada	Total:	18	4
	Average:	6	1.33
4) Mental Health Commission of Canada, 2019, Canada & Zelmer et al., 2018, Canada	Total:	15	6
	Average:	5	2
5) Quintana & Torous, 2020/ Homewood Research Institute, Canada	Total:	14	4
	Average:	4.67	1.33
6) Scarborough Health Network Mental Health App Library	Total:	4	9
	Average:	1.33	3
NOTE: 3 Appraisers Used for Calculations

## Sheet: Intl AET Domain Scores
INTERNATIONAL
Framework (8)	Scores	Domain 1 : Items 1-3	Domain 2: Items 4-6	Domain 3: Items 7-14	Domain 4: Items 15- 17	Domain 5: Items 18-21	Domain 6: Items 22-23
1) Anxiety and Depression Association of America (ADAA), 2018, USA	Total Item Score	12	18	26	41	13	10
	Scaled Domain Score	0.06	0.17	0.01	0.59	0.01	0.11
2) Mindtools, USA	Total Item Score	32	32	70	43	30	6
	Scaled Domain Score	0.43	0.43	0.32	0.63	0.25	0
3) NHS England, England	Total Item Score	47	36	46	15	30	6
	Scaled Domain Score	0.7	0.5	0.15	0.11	0.25	0
4) One Mind, USA	Total Item Score	35	19	54	37	20	9
	Scaled Domain Score	0.48	0.19	0.21	0.52	0.11	0.08
5) Ranked Health	Total Item Score	39	29	42	19	18	6
	Scaled Domain Score	0.56	0.37	0.125	0.185	0.0833	0
6) Toures et el., 2018 APA, USA	Total Item Score	45	49	116	41	35	16
	Scaled Domain Score	0.67	0.74	0.64	0.59	0.32	0.28
7) Health Navigator Mental health and wellbeing apps (New Zealand)	Total Item Score	24	11	34	40	22	6
	Scaled Domain Score	0.28	0.04	0.07	0.57	0.14	0
NOTE: 3 Appraisers Used for Calculations

## Sheet: Intl AET Overall Scores
INTERNATIONAL: OVERALL GUIDELINE ASSESSMENT SCORES
Framework (8)	Scores	Overall Quality (Scale= 1-7)	Recommendation (Scale= 1-3)
1) Anxiety and Depression Association of America (ADAA), 2018, USA	Total:	8	9
	Average:	2.67	3
2) Mindtools, USA	Total:	10	9
	Average:	3.33	3
3) NHS England, England	Total:	10	9
	Average:	3.33	3
4) One Mind, USA	Total:	9	7
	Average:	3	2.33
5) Ranked Health	Total:	9	9
	Average:	3	3
6) Toures et el., 2018 APA, USA	Total:	17	6
	Average:	5.67	2
7) Health Navigator Mental health and wellbeing apps (New Zealand)	Total:	7	9
	Average:	2.33	3
NOTE: 3 Appraisers Used for Calculations
